# Supplementary material for: FTD/ALS Type 7-Associated Thr104Asn Mutation of CHMP2B Blunts Neuronal Process Elongation, and Is Recovered by Knockdown of Arf4, the Golgi Stress Regulator
Source: Neurol Int. 2023 Aug 11;15(3):980–93. doi: 10.3390/neurolint15030063 (PMC10443297; doi:10.3390/neurolint15030063)
Supplement: Supplementary file 1 [file neurolint-15-00063-s001.zip]

Archive with 1 entries (1 files):
- neurolint-2481820-supplementary.pdf
